# Supplementary material for: Cholesterol Regulates Innate Immunity via Nuclear Hormone Receptor NHR-8
Source: iScience. 2020 Apr 18;23(5):101068. doi: 10.1016/j.isci.2020.101068 (PMC7195545; doi:10.1016/j.isci.2020.101068)
Supplement: Table S2. GO Enrichment Analysis Using DAVID Bioinformatics Database, Related to Figure 2 [file mmc3.xlsx]

## Sheet: Downreg 0ug_mL
	Term	%	PValue	Fold Enrichment	Bonferroni	Benjamini	FDR
	metabolic process	6.6777	4.06516e-06	1.49716	0.00225768	0.000282489	0.00594117
	protein phosphorylation	3.97351	3.47465e-10	2.18706	1.93191e-07	3.86381e-08	5.07829e-07
	proteolysis	3.09051	9.90698e-07	1.99068	0.000550676	7.86866e-05	0.00144792
	innate immune response	3.92494	8.51108e-08	2.19903	4.73205e-05	7.88691e-06	0.000124392
	regulation of cell shape	2.04194	1.83795e-16	4.96582	1.23457e-13	6.17284e-14	3.21965e-13
	peptidyl-tyrosine autophosphorylation	0.772627	1.09503e-05	4.28228	0.00606992	0.000676262	0.016003
	molting cycle process	0.496689	1.40313e-05	6.9632	0.0077711	0.000779841	0.0205051
	cuticle development	0.496689	3.80244e-05	6.23023	0.0209201	0.00192015	0.0555593
	cellular response to osmotic stress	0.441501	5.32429e-05	7.01478	0.0291699	0.00246394	0.0777876
	UV protection	0.441501	8.84649e-05	6.57636	0.0479985	0.00377659	0.129216

## Sheet: Upreg 0ug_mL
		Term	%	PValue	Fold Enrichment	Bonferroni	Benjamini	FDR
		embryo development ending in birth or egg hatching	25.4453	7.23038e-16	2.06679	2.09832e-13	2.09832e-13	1.02141e-12
		reproduction	13.2316	0.00155004	1.50658	0.342187	0.0803545	2.01894
		body morphogenesis	4.83461	0.00748799	1.97047	0.868581	0.155587	9.40976
		gamete generation	2.29008	0.000243133	5.42417	0.0635451	0.0162795	0.319203
		positive regulation of transcription from RNA polymerase II promoter	2.29008	0.00378803	3.54915	0.6411	0.120225	4.86756
		cell division	2.03562	0.0055634	3.73049	0.778274	0.154112	7.07269
		cell cycle	2.03562	0.00624997	3.65055	0.815994	0.155726	7.91272
		lipid transport	1.52672	5.2882e-05	14.1966	0.0141771	0.0047482	0.0695078
		hatching	1.52672	0.00203398	6.60875	0.422897	0.0875503	2.64151
		nucleosome assembly	1.52672	0.00692396	4.97802	0.846794	0.156793	8.73053

## Sheet: Upreg 20ug_mL
	Term	%	PValue	Fold Enrichment	Bonferroni	Benjamini	FDR
	metabolic process	5.85366	0.00203267	1.34448	0.638455	0.0580897	2.88759
	innate immune response	5.17073	3.77777e-09	2.44208	1.88889e-06	4.72222e-07	5.44015e-06
	protein phosphorylation	3.71951	5.05911e-08	2.09729	2.52952e-05	4.21592e-06	7.28533e-05
	proteolysis	2.80488	7.07458e-05	1.85086	0.0347558	0.00321067	0.101829
	regulation of cell shape	1.95122	9.92836e-14	4.86117	4.9627e-11	4.9627e-11	1.4293e-10
	peptidyl-tyrosine autophosphorylation	0.670732	0.000438848	3.80839	0.197057	0.0155543	0.630104
	cellular response to osmotic stress	0.487805	2.37867e-05	7.93991	0.011823	0.00148558	0.0342483
	UV protection	0.487805	3.98445e-05	7.44366	0.0197255	0.00221118	0.0573625
	molting cycle process	0.487805	6.38266e-05	7.0058	0.0314104	0.00318635	0.0918737
	cuticle development	0.487805	0.00014686	6.26835	0.0708039	0.00563296	0.211277

## Sheet: Downreg 20ug_mL
	Term	Count	%	PValue	Fold Enrichment	Bonferroni	Benjamini	FDR
	embryo development	75	20.9497	3.85281e-10	1.91917	8.47618e-08	8.47618e-08	4.90439e-07
	regulation of transcription	18	5.02793	0.0141483	1.87825	0.956494	0.324198	16.5886
	body morphogenesis	15	4.18994	0.022747	1.92602	0.993668	0.344164	25.3903
	gamete generation	8	2.23464	0.000368418	5.96945	0.077868	0.039723	0.467962
	positive regulation of transcription	8	2.23464	0.00431022	3.90594	0.613374	0.17309	5.35007
	cell division	7	1.95531	0.00757368	4.04136	0.812233	0.243277	9.224
	cell cycle	7	1.95531	0.00838676	3.95476	0.843213	0.23256	10.1662
	ubiquitin-dependent	5	1.39665	0.0204121	4.76477	0.989296	0.364735	23.0891
	chitin metabolic process	4	1.11732	0.000505828	24.337	0.105339	0.0364236	0.641982
	germ cell proliferation	3	0.837989	0.00152767	47.4571	0.285623	0.0806479	1.9273
