# Supplementary material for: Cholesterol Regulates Innate Immunity via Nuclear Hormone Receptor NHR-8
Source: iScience. 2020 Apr 18;23(5):101068. doi: 10.1016/j.isci.2020.101068 (PMC7195545; doi:10.1016/j.isci.2020.101068)
Supplement: Table S5. Representation factors for gene sets among cholesterol-dependent immune genes using a biased approach, Related to Figure 2 [file mmc6.xlsx]

## Sheet: upreg immune 20 vs 5ug_mL
Representation factors for gene sets among cholesterol-dependent immune genes (20 vs. 5 µg/mL)
http://nemates.org/MA/progs/overlap_stats.html	(J. Lund)
Gene Set	Genes in Gene Set	Overlap	RF	p-value	Reference
PMK-1-induced genes	144	24	48.8	6.893e-35	Troemel et al., 2006
DAF-16-induced genes (class II)	238	10	12.3	7.867e-09	Murphy et al., 2003
SKN-1-induced gene	73	3	12	0.002	Park et al., 2009
RF = The Representation Factor is the # of overlapping genes divided by the expected # of overlaping genes drawn from 2 independent groups.
p< = The Hypergeometric Probability is the probability of finding x overlapping genes.
Total # of Protein Coding Genes = 20,208 in WS230
Reference
Troemel, E.R., Chu, S.W., Reinke, V., Lee, S.S., Ausubel, F.M. and Kim, D.H., 2006. p38 MAPK regulates expression of immune response genes and contributes to longevity in C. elegans. PLoS genetics, 2(11), p.e183.
Murphy, C.T., McCarroll, S.A., Bargmann, C.I., Fraser, A., Kamath, R.S., Ahringer, J., Li, H. and Kenyon, C., 2003. Genes that act downstream of DAF-16 to influence the lifespan of Caenorhabditis elegans. Nature, 424(6946), p.277.
Park, S.K., Tedesco, P.M. and Johnson, T.E., 2009. Oxidative stress and longevity in Caenorhabditis elegans as mediated by SKN‐1. Aging cell, 8(3), pp.258-269.
Overlap among immune genes
PMK-1-induced genes	DAF-16-induced genes (class II)		SKN-1 induced gene
F35E8.8	C17H12.8		F35E8.8
C34H4.1	F35E12.5
F55G11.8	F55G11.8
F53E10.4
C32H11.4	C32H11.4
K10D11.1	K10D11.1
F55G11.5	F55G11.5
C10C5.2
C32H11.12	C32H11.12
F11G11.3			F11G11.3
F55G11.2
F20G2.5
F35E12.7	F35E12.7
C17H12.6
B0024.4
K11H12.4
F13A7.11
C07G3.2
F56D6.2	F56D6.2
F01D5.5
C49G7.5
C05A9.1
R03D7.6			R03D7.6
F08G5.6	F08G5.6

## Sheet: downreg immune 0 vs 5ug_mL
Representation factors for gene sets among cholesterol-dependent immune genes (0 vs. 5 µg/mL)
http://nemates.org/MA/progs/overlap_stats.html	(J. Lund)
Gene Set	Genes in Gene Set	Overlap	RF	p-value	Reference
PMK-1-induced genes	144	21	42.7	3.564e-29	Troemel et al., 2006
DAF-16-induced genes (class II)	238	10	12.3	7.867e-09	Murphy et al., 2003
SKN-1-induced gene	73	3	12	0.002	Park et al., 2009
R.F. = The Representation Factor is the # of overlapping genes divided by the expected # of overlaping genes drawn from 2 independent groups.
p< = The Hypergeometric Probability is the probability of finding x overlapping genes.
Total # of Protein Coding Genes = 20,208 in WS230
References
Troemel, E.R., Chu, S.W., Reinke, V., Lee, S.S., Ausubel, F.M. and Kim, D.H., 2006. p38 MAPK regulates expression of immune response genes and contributes to longevity in C. elegans. PLoS genetics, 2(11), p.e183.
Murphy, C.T., McCarroll, S.A., Bargmann, C.I., Fraser, A., Kamath, R.S., Ahringer, J., Li, H. and Kenyon, C., 2003. Genes that act downstream of DAF-16 to influence the lifespan of Caenorhabditis elegans. Nature, 424(6946), p.277.
Park, S.K., Tedesco, P.M. and Johnson, T.E., 2009. Oxidative stress and longevity in Caenorhabditis elegans as mediated by SKN‐1. Aging cell, 8(3), pp.258-269.
Overlap among immune genes
PMK-1-induced genes	DAF-16-induced genes (class II)		SKN-1 induced gene
F55G11.8	F55G11.8
K10D11.1	K10D11.1
C32H11.12	C32H11.12
F35E12.7	F35E12.7
R03D7.6	F35E12.5		R03D7.6
F08G5.6	F08G5.6
F35E8.8	B0554.6		F35E8.8
C34H4.1
C54D1.2
C32H11.4	C32H11.4
F55G11.5	F55G11.5
C10C5.2
C08E8.4
F11G11.3			F11G11.3
F55G11.2
K10C2.3
B0024.4
K11H12.4
F56D6.2	F56D6.2
F01D5.5
C05A9.1
